# Supplementary material for: A non-canonical function for Centromere-associated protein-E controls centrosome integrity and orientation of cell division
Source: Commun Biol. 2021 Mar 19;4:358. doi: 10.1038/s42003-021-01861-4 (PMC7979751; doi:10.1038/s42003-021-01861-4)
Supplement: Supplementary file 5 — Supplementary Data 1 [file 42003_2021_1861_MOESM5_ESM.xlsx]

## Sheet: figure_1c
CENPE intensity around centrosomes
	Mimo_0H	Mimo_6H	Mimo_10H	Mimo_12H	Prophase
	0.3095	1.4909	1.5465	3.1164	0.74701
	0.55091	0.83405	0	2.0251	0.35046
	0.7895	0.99443	1.2829	2.143	0.53402
	0.19251	0.30707	1.5936	2.1865	0
	0.61094	0.38643	0.65907	3.2024	0.87846
	0.56947	0.2519	1.3741	6.593	1.2454
	0.15002	0.88397	0.23053	0.69197	0
	0.47206	0.30938	0.63693	5.6795	0.7575
	1.2349	1.2256	0.83354	2.0614	0.91507
	0.52698	0.29542	1.9694	0.71603	1.8685
	0.86246	0.33344	0.31949	1.166	0.47398
	0.73152	0.54106	2.095	2.667	0.6025
	0.28442	0.91994	1.739	3.145	0.2089
	0.20058	0.57101	1.4545	2.399	0.1015
	0.34957	0.66547	1.6186	1.6401	0
	0.43853	0.92442	0.57011	3.935	0.30592
	0.80294	0.89498	0.96653	1.415	0
	0.47846	0.66995	0.9961	3.0445	1.041
	0.6121	0.46797	1.7869	4.7764	0.72998
	0.1335	0.71091	0.74701	0.40742	0.47706
	0.90701	0.27456	1.1436	1.1821	0.59699
	0.45453	0.14656	0.76851	1.326	0.7945
	0.30656	0.90406	0.74202	2.3835	0.67802
	0.73638	0.99149	1.9781	1.1725	1.0966
	0.50304	0.10944	2.0315	6.4425	0.082944
	0.07104	0.61747	0.30502	2.762	0.76851
	0	0.84045	1.7775	1.7731	0.82752
	0	0.80448	2.1094	1.1	1.182
	0.10995	0.19648	0.27494	1.5775	0.93811
	0	0.32102	2.2405	3.9219	0.16102
	0.095488	0.51302	0.37606	1.759	0.028544
	0	1.1711	0.53747	2.517	0.18547
	0.32448	0.41101	1.351	4.1149	0
	0.56307	0.5225	2.4289	1.38	0.66458
	0.87309	0.47258	1.531	2.5079	0
	0.20045	0.67405	1.9121	0.60006	0.26061
	0.81702	0.90048	0.7945	0.9961	0.16051
	0	1.4409	1.0555	0.22054	0
	0.53606	0.41754	0.5961	2.119	0.27558
	0.39002	1.162	1.0436	1.4545	0
	0.2185	0.27648	0.60147	2.7165	0.41792
	0.34304	0.5065	1.9795	1.2275	0.928
	0.18739	0.65894	2.1366	0.11392	0.56602
	0.192	0.7319	1.1119	4.198	0.43802
	0.41702	1.2556	2.3305	1.7624	0.592
	1.2605	1.3949	2.4086	2.8485	1.498
	0.51661	1.0749	0.85043	1.4975	0.11699
	0.59098	0.58099	0.47949	1.4445	1.93
	0	0.87398	1.2561	1.0899	0.11546
	0.49805	0.75354	0.036992	0.097024	0
	0.28646	1.9446	1.0266	0.41805	0.15053
	0.11789	2.3011	1.0106	3.8116	0.37094
	0.63053	1.194	2.043	2.8465	0.32499
	0.56243	0.64102	0.89702	1.9135	0.31296
	0.47206	0.046464	1.1374	2.4616	0.40154
	0.44109	0.70042	0.74445	2.64	0.023552
	0.42598	1.5971	0.90906	1.5049	0.83507
	0.22707	0.15104	1.041	0.32794	0.94003
	0.32602	0.51149	1.8689	5.8085	0
	0.5879	0.43302	1.07	1.7885	0.23091
	0.2985	1.5465	0.94144	2.9659	0.76301
	1.0115	0.24448	0.63309	0.93747	0.94362
	0.060032	0.70848	0.50752	2.2715	0.78144
	0.4215	1.1025	2.0399	2.3945	0
	0.72448	0.039424	2.2066	1.531	0.77402
	0.62656	0.4055	0.38848	3.438	0
	0.6295	0.88653	2.276	1.5045	0
	0.044032	0.81562	1.7005	4.354	0.54195
	0.736	0.38656	0.62246	1.75	0.29146
	0.24448	0.03904	1.3839	3.3315	0.85197
	0.3945	0.26342	0.8416	4.2925	1.6451
	0.42598	0.83354	1.6454	0.89856	0.464
	0.38246	0.45901	2.686	0.256	0.56448
	0.25946	1.1004	2.0485	8.1576	0.54797
	0.7575	0.23642	1.9985	3.1639	1.211
	0.49856	0.92109	1.471	3.4405	0.43955
	0.48102	0.11546	2.149	3.675	0.55706
	0.176	1.2385	0.24346	0.67354	0.2935
	1.1525	0.94259	0.99699	1.2814	0.24691
	0.36992	0.75942	0.97152	2.8294	0.5504
	0.55603	0.5719	2.1784	0.68147	0.091008
	0.37056	0.28493	1.6125	4.2185	0.61888
	0.3255	1.1405	0.18099	1.7034	0.15411
	0.38758	1.2344	1.0275	2.1295	0.20749
	0.87104	0.36058	1.4546	3.4844	0.56154
	0.63795	1.205	0.92902	1.8089	0.52045
	0.2519	0.56358	1.0445	1.1095	0.51405
	0.56307	0.52954	1.5231	2.7675	0.54349
	0.36608	0.030976	1.1816	3.831	0.43354
	0.44749	0.50253	0.13056	1.0505	1.1795
	0.47296	1.227	3.925	1.6355	0.086912
	0.55002	0.55296	2.3745	1.712	0.3095
	0.57805	0.72653	0.55949	1.2241	0.75443
	0.66701	0.54899	2.507	3.0674	0.52544
	0.62093	0.31501	1.2695	1.824	0.33395
	0.62592	0.81754	1.9854	1.5121	0.99802
	0.67494	0.019968	2.1295	3.3705	0.52698
	0.5865	0.034432	1.0751	3.739	0.87757
	0.24154	0.29798	1.626	0.29146	1.13
	0.24307	0.2441	1.0945	3.3444	0.31693
	0.47744	0.50957	0.18202	1.7235	0.12698
	0.24653	0.32346	2.2541	4.988	0.7145
	0.04352	0.48346	1.102	2.828	0.17344
	0.97242	0.80141	2.617	2.198	0.38246
	0.52096	0.61094	3.7011	4.2395	0.56691
	0.26304	0.88755	1.1544	2.3131	1.522
	0.17395	0.73702	0.38899	3.0211	1.1725
	0.34394	0.95552	1.3784	0.8215	0.31002
	0.1655	0.1495	5.8285	1.787	0.47398
	0.43597	1.7025	2.192	3.8545	0.86899
	0.26202	0.10906	1.0644	4.78	0.95347
	0.272	0.5225	3.3736	2.6104	0.60301
	0.33651	0	0.39552	2.945	0.90701
	0.64192	1.36	0.62899	1.313	0.60851
	0.15142	0.55053	0.82842	2.345	0.94605
	0.71347	1.668	2.7775	0.22554	0.063616
	0.54246	2.1555	2.012	0.85504	0.36646
	0.11456	0.61056	2.3325	4.293	0.38707
	0.20954	0.46349	2.0986	1.1976	0
	0.38298	1.334	1.404	0.96845	0.79155
	1.0194	0.12749	1.317	2.578	0.31245
	0.58944	0.6345	3.3036	0.68902	1.0056
	0.65408	1.1155	1.6855	1.97	0
	0.035456	0.74854	2.7389	1.7695	0.33242
	0.16448	1.5455	2.8095	1.417	0.39002
	0.65152	0.69197	2.0079	0.9385	0.68698
	0.75162	0.94195	2.9745	1.7345	1.2874
	0.28006	0.79846	0.57741	3.326	1.6425
	0.45299	0.88653	2.0009	2.0349	0.92403
	0.30643	0.76352	3.5821	1.5119	1.047
	0.63347	0.61555	3.126	1.5226	0.51098
	1.0225	1.3146	0.31552	1.968	0.54144
	0.67251	0.65843	0.32294	1.4501	1.0324
	0.48346	1.1325	2.1605	3.8725	0.52941
	0.34496	0.94707	2.276	1.6735	1.012
	0.69402	3.4015	2.651	1.83	0.18752
	0.45696	1.1749	1.29	1.8231	0
	0	1.4049	1.8615	2.196	0
	0.49894	0.68198	2.8669	1.318	1.0441
	0.37606	0.46746	2.762	2.0585	0.46195
	0.42099	1.0875	0.92698	1.3155	1.3825
	0.065536	0.40998	1.9171	2.1409	0.74803
	0.37798	1.033	0.67443	0.81293	0.41651
	0.37645	0.41702	1.3736	2.0585	0.52198
	0	2.2316	2.47	1.3155	0.54195
	0.5559	1.1615	2.6665	2.1409	0.72499
	0.5961	0.11853	1.8806	0.81293	1.7645
	0.8791	0.74048	1.3146	1.4319	1.1965

## Sheet: figure_2c
Time from NEBD to anaphase onset (min)
	_-IAA	_+IAA
	24	69
	21	66
	21	93
	21	102
	24	69
	24	63
	21	60
	24	69
	18	126
	15	108
	27	39
	30	123
	30	60
	30	72
	30	63
	27	96
	27	39
	27	63
	27	105
	18	87
	24	129
	30	102
	21	96
	24	69
	21	114
	27	57
	24	114
	24	90
	27	117
	21	39
	27	69
	18	123
	18	27
	18	90
	24	78
	27	72
	30	96
	21	117
	24	69
	24	99
	24	39
	21	57
	30	84
	24	87
	21	71
	21	126
	24	171
	24	72
	21	81
	18	87
	21	126
	21	60
	21	78
	24	102
	21	135
	24	54
	21	57
	21	69
	21	120
	18	87

## Sheet: figure_2d
	The number of cell-counts								Percent Increase (compared to Day1)
		Experiment_1							Experiment_1
			day1	day2	day3	day4				day1	day2	day3	day4
		_-IAA	120	200	560	1370	x10^3 cells		_-IAA	100	166.667	466.667	1141.67	(%)
		_+IAA	120	160	280	310			_+IAA	100	133.333	233.333	258.333
		Experiment_2							Experiment_2
			day1	day2		day4				day1	day2	day3	day4
		_-IAA	160	190	490	1190			_-IAA	100	118.75	306.25	743.75
		_+IAA	160	160	240	350			_+IAA	100	100	150	218.75
									Experiment_3
		Experiment_3								day1	day2	day3	day4
			day1	day2	day3	day4			_-IAA	100	187.5	368.75	881.25
		_-IAA	160	300	590	1410			_+IAA	100	125	212.5	256.25
		_+IAA	160	200	340	410

## Sheet: figure_3c
PCM fragmentation
	Experiment_1				Experiment_2				Experiment_3
		_-IAA	_+IAA			_-IAA	_+IAA			_-IAA	_+IAA
	fragmentated	3	54		fragmentated	6	58		fragmentated	2	62
	total	103	107		total	105	105		total	100	104

## Sheet: figure_3d
PCM fragmentation
	Experiment_1					Experiment_2					Experiment_3
		DMSO	GSK	Noscapine			DMSO	GSK	Noscapine			DMSO	GSK	Noscapine
	fragmented	7	60	12		fragmented	4	56	12		fragmented	1	59	14
	total	102	105	105		total	103	105	102		total	102	107	107

## Sheet: figure_4b
Astral MT length (mm)
	_-IAA	_+IAA
	5.054	1.948
	5.752	2.109
	5.402	2.295
	4.163	2.633
	3.004	2.57
	3.771	1.671
	2.526	1.123
	2.983	0.761
	3.965	1.651
	3.251	1.076
	3.093	1.202
	2.437	1.361
	5.716	2.13
	5.564	2.13
	3.093	1.644
	3.935	2.732
	4.393	2.658
	4.218	3.583
	3.107	2.732
	3.768	3.342
	2.549	1.173
	2.811	1.19
	2.532	1.638
	2.363	3.098
	2.089	1.26
	2.311	1.755
	4.085	1.577
	3.819	1.823
	2.725	2.823
	3.248	2.893
	4.75	2.376
	4.705	1.932
	2.295	1.827
	3.61	1.227
	4.504	1.26
	2.842	1.882
	3.665	0.912
	3.955	1.281
	4.553	2.245
	4.105	4.558
	3.88	1.227
	3.97	1.15
	3.153	2.817
	3.146	0.705
	4.127	0.825
	1.982	1.717
	2.658	1.772
	2.043	1.374
	2.883	2.068
	2.673	1.943
	4.098	1.659
	4.085	1.486
	3.772	2.918
	2.532	2.399
	2.403	1.818
	3.101	1.123
	3.223	3.595
	3.081	2.865
	3.387	2.61
	1.845	1.007
	2.889	1.495
	3.804	1.57
	4.292	1.476
	3.093	2.068
	4.473	1.158
	4.762	0.495
	4.908	0.923
	4.515	1.323
	2.927	2.698
	3.44	3.447
	2.931	3.07
	3.97	2.627
	2.658	0.584
	3.502	0.248
	1.882	1.383
	2.633	1.403
	3.228	0.34
	2.658	0.825
	3.237	0.578
	3.004	0.825
	2.774	1.659
	3.102	1.818
	3.315	1.927
	3.482	1.284
	4.331	1.772
	4.51	1.515
	3.84	2.114
	2.931	2.13
	2.179	1.123
	3.093	1.413
	3.044	1.044
	3.185	0.966
	3.448	2.13
	3.318	2.406
	2.606	1.405
	3.185	1.653
	2.141	0.99
	2.245	0.761
	2.728	0.369
	3.245	1.566
	4.212	1.292
	3.949	1.076

## Sheet: figure_4d
Rotation of metaphase plates
	Experiment_1				Experiment_2				Experiment_3
		_-IAA	_+IAA			_-IAA	_+IAA			_-IAA	_+IAA
	Rotated	2	24		Rotated	3	27		Rotated	1	29
	Total	54	55		Total	57	53		Total	57	52

## Sheet: figure_4e
Oblique division
	Experiment_1				Experiment_2				Experiment_3
		_-IAA	_+IAA			_-IAA	_+IAA			_-IAA	_+IAA
	Oblique	3	18		Oblique	1	22		Oblique	3	23
	Total	54	50		Total	56	52		Total	54	51

## Sheet: figure_5b
Relative intensity of Plk1 on the centrosome
	_-IAA	_+IAA
	0.94274	0.50343
	0.81591	0.88197
	0.60958	1.0692
	0.65333	1.372
	0.95733	0.58546
	1.2514	0.29671
	1.2707	0.48689
	1.161	0.53012
	0.97807	0.3839
	0.90824	0.44423
	0.91243	1.0078
	0.49364	0.75071
	0.64796	0.55249
	0.54539	0.60185
	0.94077	0.97991
	1.0302	0.81334
	1.0959	0.50569
	1.2863	0.48401
	1.0344	1.0513
	0.82874	1.081
	1.4614	0.44102
	1.0565	0.65657
	1.0906	0.67773
	0.87562	0.95267
	1.2445	0.7318
	0.99879	0.57938
	1.0247	0.71031
	0.94957	0.66822
	1.5783	0.71459
	1.4601	0.65218
	0.88346	0.80432
	1.0132	0.58192
	1.2042	0.89261
	1.0823	0.94954
	0.77659	0.77703
	0.7796	0.71144
	0.88765	1.1215
	0.52676	0.88363
	1.2577	0.69503
	1.2584	0.82579
	0.9435	0.65615
	0.85607	0.59318
	1.4442	0.6823
	1.0056	1.0097
	1.0664	0.87307
	1.3417	0.74494
	1.1265	0.75153
	0.93509	0.63174
	1.1442	1.0975
	0.6609	1.4623
	1.0938	0.83602
	1.0539	0.88943
	0.78594	0.86563
	0.70687	0.92684
	1.0954	0.75249
	1.0039	0.84022
	1.029	0.7081
	0.96885	1.256
	1.3646	0.67026
	0.83876	1.0098
	0.50036	0.66027
	0.83735	0.3093
	1.2831	1.1375
	1.0741	0.88889
	0.97608	0.50548
	1.0767	0.97605
	1.2487	0.86333
	0.72923	0.72822
	1.3668	0.76356
	1.1805	0.62159
	0.86558	0.81737
	1.0538	0.73072
	1.2555	1.03
	0.89641	0.77683
	0.99335	1.1191
	0.97586	0.90959
	0.76257	0.95066
	0.52555	1.0479
	1.5136	0.50428
	0.90201	0.59189
	1.0434	0.75754
	0.99729	0.61893
	1.1669	0.90141
	1.2876	0.82326
	0.95492	0.88093
	0.91474	0.82768
	1.0998	0.53583
	0.69697	0.4839
	1.0618	0.54212
	0.83353	0.68548

## Sheet: figure_5d
Relative intensity of PCNT-p1241 on the centrosome
	_-IAA	_+IAA
	1.6398	0.7766
	0.705	0.4795
	1.0241	0.61843
	0.62698	0.79259
	1.7298	0.63885
	1.1329	0.78595
	1.407	1.0036
	0.82172	0.94001
	0.87017	0.58037
	1.0861	0.79518
	0.9744	1.0152
	0.9394	0.6355
	1.2725	0.80807
	1.8296	0.58378
	1.3823	0.89101
	0.51742	0.51793
	1.0494	0.78793
	0.64845	0.99234
	1.1814	0.61085
	1.0848	1.0235
	1.0865	1.1398
	0.63323	0.95904
	1.201	0.6356
	0.81098	0.58526
	1.0396	1.2476
	0.38238	0.77869
	1.1187	0.89405
	0.59473	0.89497
	0.50052	0.39284
	0.70922	0.53668
	0.67151	0.6469
	0.60963	0.58113
	0.46216	0.69117
	0.67358	0.66312
	0.7668	0.42831
	1.1028	0.84352
	0.61015	0.70609
	0.93284	0.85477
	2.0497	0.72967
	1.846	0.55246
	0.71541	0.54065
	0.91614	1.029
	0.86025	0.48269
	0.88228	0.78833
	0.58334	0.62451
	0.80962	0.67081
	1.6332	0.74534
	1.4051	0.6831
	0.86656	0.58019
	0.87075	0.74791
	1.6847	0.96537
	1.378	0.86311
	0.77164	0.90952
	1.145	0.6987
	0.8473	0.48633
	0.9164	0.97392
	1.0988	0.50579
	1.0669	0.46902
	0.94453	0.81121
	0.87882	0.97
	0.71531	0.59971
	0.61699	0.64244
	1.096	0.66122
	1.0087	0.6887
	0.63829	0.59111
	0.97665	0.95595
	0.83371	0.97472
	1.1546	1.0245
	0.58029	0.68437
	1.1655	1.0954
	1.1879	0.61515
	0.94542	0.42947
	0.96494	1.0775
	1.144	0.955
	0.78028	0.89057
	0.9475	0.95821
	0.89377	0.52803
	1.3395	0.89685
	1.0347	1.3914
	0.78115	1.8269
	1.4398	0.97388
	1.0876	0.94672
	0.76897	0.9887
	0.77164	0.76678
	0.99543	0.68066
	1.1486	1.1967
	0.98712	0.88995
	1.3047	0.65676
	1.7453	0.8203
	0.94547	0.61397

[truncated: 21 more sheets: figure_5g, figure_6b, figure_6d, figure_7b, figure_7d, figure_7e, figure_7f, figure_8b, figure_8d, figure_8f, figure_8h, Supple_figure_4a, Supple_figure_4b, Supple_figure_4c, Supple_figure_4d, Supple_figure_5a, Supple_figure_5b, Supple_figure_6b, Supple_figure_7b, Supple_figure_7c …]
